# Supplementary material for: Global Lipidome Profiling Revealed Multifaceted Role of Lipid Species in Hepatitis C Virus Replication, Assembly, and Host Antiviral Response
Source: Viruses. 2023 Feb 7;15(2):464. doi: 10.3390/v15020464 (PMC9965260; doi:10.3390/v15020464)
Supplement: Supplementary file 1 [file viruses-15-00464-s001.zip]

Archive with 1 entries (1 files):
- viruses-2141735-supplementary.pdf
